# Supplementary material for: Controlled Plasma Membrane Delivery of FGFR1 and Modulation of Signaling by a Novel Regulated Anterograde RTK Transport Pathway
Source: Cancers (Basel). 2023 Dec 14;15(24):5837. doi: 10.3390/cancers15245837 (PMC10741464; doi:10.3390/cancers15245837)
Supplement: Supplementary file 1 [file cancers-15-05837-s001.zip]

Archive with 6 entries (6 files):
- Dammai-Claire-Suppfigs(RART-Cancers-Final)-7.pptx
- Video S1.mov
- Video S2.mov
- Video S3.mov
- Video S4.mov
- Video S5.mov
